# Supplementary material for: Neurophysiological Predictors of Proximal Motor Rehabilitation in Stroke Patients with Corticospinal Tract Damage
Source: Brain Sci. 2026 May 8;16(5):505. doi: 10.3390/brainsci16050505 (PMC13204963; doi:10.3390/brainsci16050505)
Supplement: Supplementary file 1 [file brainsci-16-00505-s001.zip]

Archive with 1 entries (1 files):
- brainsci-4199549-supplementary.pdf
